# Supplementary material for: Piezoelectric Properties of 0-3 Composite Films Based on Novel Molecular Piezoelectric Material (ATHP)2PbBr4
Source: Materials (Basel). 2022 Sep 14;15(18):6378. doi: 10.3390/ma15186378 (PMC9502484; doi:10.3390/ma15186378)
Supplement: Supplementary file 1 [file materials-15-06378-s001.zip]

Archive with 1 entries (1 files):
- materials-1899129-supplementary.pdf
